# Supplementary material for: Untargeted Metabolomics of Slc13a5 Deficiency Reveal Critical Liver–Brain Axis for Lipid Homeostasis
Source: Metabolites. 2022 Apr 14;12(4):351. doi: 10.3390/metabo12040351 (PMC9032242; doi:10.3390/metabo12040351)
Supplement: Supplementary file 1 [file metabolites-12-00351-s001.zip]

Archive with 2 entries (2 files):
- metabolites-1641645-supplementary.pdf
- metabolites-1641645-supplementary.xlsx
